# Supplementary material for: Procollagen I and III as Prognostic Markers in Patients Treated with Extracorporeal Membrane Oxygenation: A Prospective Observational Study
Source: J Clin Med. 2021 Aug 19;10(16):3686. doi: 10.3390/jcm10163686 (PMC8397027; doi:10.3390/jcm10163686)
Supplement: Supplementary file 1 [file jcm-10-03686-s001.zip]

Archive with 1 entries (1 files):
- jcm-1289287-supplementary.pdf
